# Supplementary material for: Rhizopine biosensors for plant‐dependent control of bacterial gene expression
Source: Environ Microbiol. 2022 Dec 4;25(2):383–96. doi: 10.1111/1462-2920.16288 (PMC10107442; doi:10.1111/1462-2920.16288)
Supplement: Supplementary file 4 — Data S1. Growth statistics of strains. [file EMI-25-383-s001.csv]

Plasmid	SI (�M)	Carrying capacity (k)	MGT	sigma
None	0	1.122120295	1.297307628	0.04960747
None	0	1.115570138	1.076554293	0.056169324
None	0	1.091199914	1.423893094	0.040887887
None	10	1.098088753	1.482585086	0.036514096
None	10	1.090871959	1.428656825	0.036890191
None	10	1.087651961	1.308217682	0.057307146
pSIR01	0	1.188484017	1.021997251	0.0570983
pSIR01	0	1.20922761	0.981271794	0.054988427
pSIR01	0	1.244262258	0.864660445	0.054370139
pSIR01	10	1.20056272	1.044296276	0.049625518
pSIR01	10	1.210525826	1.087920299	0.05407885
pSIR01	10	1.223565655	1.118091282	0.059283821
pSIR02	0	2.18751757	3.571322843	0.039190559
pSIR02	0	3.994252174	4.228558787	0.047155529
pSIR02	0	2.172597511	3.858281401	0.043820731
pSIR02	10	373173.0402	10.70561929	0.027302829
pSIR02	10	416750.9509	10.85224187	0.039398382
pSIR02	10	158261.4814	21.13193407	0.026505287
pSIR05	0	1.177048365	0.940500581	0.068297074
pSIR05	0	1.207621621	1.067139913	0.066253121
pSIR05	0	1.221035863	1.153679393	0.068509045
pSIR05	10	1.254507872	1.244076389	0.083151382
pSIR05	10	1.220881544	1.273871306	0.075155115
pSIR05	10	1.234617449	1.176456361	0.084182214
