# Supplementary material for: Rhizopine biosensors for plant‐dependent control of bacterial gene expression
Source: Environ Microbiol. 2022 Dec 4;25(2):383–96. doi: 10.1111/1462-2920.16288 (PMC10107442; doi:10.1111/1462-2920.16288)
Supplement: Supplementary file 5 — Data S2. Plasmid construction, oligonucleotides and gene blocks. [file EMI-25-383-s005.xlsx]

## Sheet: Plasmid construction
Plasmid	Construction
pOGG097	mocR promoter with RBS synthesised with bpiI sites and golden-gate cloned into pL0V-PU pOGG068
pOGG098	mocB promoter with RBS amplified with bpiI sites (PmocB_F - PmocB_R) and golden-gate cloned into pL0V-PU pOGG068
pOGG109	mocR synthesised with bpiI sites and golden-gate cloned into pL0V-SC pOGG072
pOGG194	mocC promoter with RBS amplified with bpiI sites (PmocC_F - PmocC_R) and golden-gate cloned into pL0V-PU pOGG068
pOGG195	mocD promoter with RBS amplified with bpiI sites (PmocD_F - PmocD_R) and golden-gate cloned into pL0V-PU pOGG068
pOPS0755	Lv1 GG assembly: destination vector pOGG024; (PU) PmocB pOGG098; (SC) GFP pOGG037; (T) Pharmacia pOGG003
pOPS0756	Lv1 GG assembly: destination vector pOGG024; (PU) PmocC pOGG194; (SC) GFP pOGG037; (T) Pharmacia pOGG003
pOPS0757	Lv1 GG assembly: destination vector pOGG024; (PU) PmocD pOGG195; (SC) GFP pOGG037; (T) Pharmacia pOGG003
pOPS1111	Lv1 GG assembly: destination vector pOGG024; (PU) PmocR pOGG097; (SC) GFP pOGG037; (T) Pharmacia pOGG003
pOPS1112	Lv1 GG assembly: destination vector pOGG093; (P) J23106 pOGG121; (SC) mocR pOGG109; (T) DT16 pOGG157
pOPS1198	Lv1 GG assembly: destination vector pOGG093; (PU) PmocB (full); (SC) luxCDABE pOGG002; T-DT16 pOGG157
pOPS1204	Lv1 GG assembly: destination vector pOGG093; (PU) PmocB (reduced by 27-bp from 5'-end) amplified from pOGG098 (oxp3148-49); (SC) luxCDABE pOGG002; T-DT16 pOGG157
pOPS1205	Lv1 GG assembly: destination vector pOGG093; (PU) PmocB (reduced by 43-bp from 5'-end) amplified from pOGG098 (oxp3148-3150); (SC) luxCDABE pOGG002; T-DT16 pOGG157
pOPS1206	Lv1 GG assembly: destination vector pOGG093; (PU) PmocB (reduced by 58-bp from 5'-end) amplified from pOGG098 (oxp3148-3151); (SC) luxCDABE pOGG002; T-DT16 pOGG157
pOPS1207	Lv1 GG assembly: destination vector pOGG093; (PU) PmocB (reduced by 73-bp from 5'-end) amplified from pOGG098 (oxp3148-3152); (SC) luxCDABE pOGG002; T-DT16 pOGG157
pOPS1208	Lv1 GG assembly: destination vector pOGG093; (PU) PmocB (reduced by 88-bp from 5'-end) amplified from pOGG098 (oxp3148-3153); (SC) luxCDABE pOGG002; T-DT16 pOGG157
pOPS1740	Rhizopine perception genes amplified from pOPS0889 (oxp4954-53) and cloned by yeast recombination into mini-Tn7 vector pOPS1744 digested BamHI
pOPS1744	URA3-Cen6 amplified from pMQ131-Par (oxp4946-4985 & oxp4947-4986) and HiFi cloned into pOGG276 digested ScaI
pOPS1951	Lv1 GG assembly: destination vector pOGG024; (P) PrpoD (Sm oligo) - (U) RStd pOGG143 - (SC) GFP pOGG037 - (T) DT16 pOGG157
pOPS1952	Lv1 GG assembly: destination vector pOGG024; (P) PropB1 (Sm oligo) - (U) RStd pOGG143 - (SC) GFP pOGG037 - (T) DT16 pOGG157
pOPS1953	Lv1 GG assembly: destination vector pOGG024; (P) PtopA (Sm oligo) - (U) RStd pOGG143 - (SC) GFP pOGG037 - (T) DT16 pOGG157
pOPS1954	Lv1 GG assembly: destination vector pOGG024; (P) Plac amplified from pOGG031 (oxp4516-17) - (U) RStd pOGG143 - (SC) GFP pOGG037 - (T) DT16 pOGG157 pOGG024
pOPS1955	Lv1 GG assembly: destination vector pOGG024; (P) Pempty randomly generated 30-bp oligo - (U) RStd pOGG143 - (SC) GFP pOGG037 - (T) DT16 pOGG157
pOPS1998	PrpoD-intBC amplified from pSIR03 (oxp5876-77) and mocRB-PmocB::GFP amplified from pOPS1052 (oxp5878-79) HiFi cloned into pMQ131-PAR digested BamHI
pSIR02b	Rhizopine perception genes released from pSIR04 with BglII and cloned into pBBR-MCS2 digested BamHI
pSIR04	Rhizopine perception genes amplified from pSIR03 (oxp3986-87) and HiFi cloned into pOGG093 digested BsaI
pSIR05	Lv1 GG assembly: destination vector pOGG024; (P) PmocR amplified from pOGG097 (oxp5902-03) - (U) RStd pOGG0143 - (SC) GFP pOGG037 - (T) DT16 pOGG157

## Sheet: Oligonucleotides & gene blocks
Name	Sequence
SC-mocR	ATGAAACGGGCCGCCTTCAACGACTTCGAAGGCGCGAATCTGGTCAAGCGCCGCACGCGGTTCCCGTCGGATATGCTCGTCCTCGATCGGGACGCGGACGTGCCGATGCACCGCCAGCTCTATGAAAAACTGCGCGCGGAAATCCTCGCGGGGCATCTCAAGGCCGATACCCGGCTCCCGCCGACCCGCATGATGGCCGAAGATCTCGGCGTGAGCCGCAATACCGTCATCACCACGTATGATGCCCTGCTCGCGGAAGGGTATCTGGAAAGCCGGAGCGGCTCGGGCACGTGGGTCGCGACCCTGCCGCCGGATGCCGTCACGGCCCGCAATTCCGTCGGCCGCGCCGGCGCCCCGTCCCTCTCGAGCCGCGGCATGCGGATGGCCGCGCAGCCGCGC…
P-Plac	CACTCTGTGGTCTCAGGAGTTTACACTTTATGCTTCCGGCTCGTATGTTGTGTGGAATTGTGAGCGGATAACAATTTCACACAGGAAACAGCTATGACCATGATTACGCCAAGCTTTACTTGAGACCACGAAGTG
P-PropB1	CACTCTGTGGTCTCAGGAGCTTGAGATTCCTCATTTCCTGATCAATTTCGGGTCAACCGGTACTTGAGACCACGAAGTG
P-PrpoD	CACTCTGTGGTCTCAGGAGCTTGACGGGATGAAAAATTCTGGGAATCACCATTTCAAGCATACTTGAGACCACGAAGTG
P-PtopA	CACTCTGTGGTCTCAGGAGCTTGACCGCGCCCGAATCCCTGTCCATGTCGTGGCGTCGGATACTTGAGACCACGAAGTG
P-Pempty	CACTCTGTGGTCTCAGGAGGCAAAGCAAGAACGTCGAGCAGTCATGAGATACTTGAGACCACGAAGTG
PU-PmocR	CATTAATCACTCTGTGGTCTCAGGAGTTCTTTCTCCTCCACTCTTCAGTGCCGGCGCAATCCAACACTTGAAGAGGCCAACGATTGAAGGAATACTGGCTCAATGTGAGACCACGAAGT
oxp5876	CGACTCACTATTGGGAGATGCTTGACGGGATGAAAAATTCTGGGAATCACCATTTCAAGCATACCCGTATCCGGAGGAG
oxp5877	ACAGGATGCGTCTCACCTTTTCGCGTCC
oxp5878	AAAGGTGAGACGCATCCTGTGTGGCATC
oxp5879	GCCCCAATCTAGATCTTTGGCACGACGTTGTAAAACGACG
oxp4516	CACTCTGTGGTCTCAGGAGTTTACACTTTATGCTTCCGGCTC
oxp4517	CACTTCGTGGTCTCAAGTAAAGCTTGGCGTAATCATGGTC
oxp3986	TGCCTGCCGAATTCGGATCCTAGCCCTTAGTGACTCTAATAC
oxp3987	TCTATCAACAGGAGTCCAAGGGGTATGGAGAAGGATCC
oxp3148	CACTTCGTGGTCTCACATTTCTTT
oxp3149	CACTCTGTGGTCTCAGGAGACCAAATTGGCTCCTTCAAAATCG
oxp3150	CACTCTGTGGTCTCAGGAGTCAAAATCGTTGAAAGCTGCTCT
oxp3151	CACTCTGTGGTCTCAGGAGGCTGCTCTTTTCAGTGAGC
oxp3152	CACTCTGTGGTCTCAGGAGGAGCCAGTATTCCTTCAATCGT
oxp3153	CACTCTGTGGTCTCAGGAGCAATCGTTGGCCTCTTCAAGT
oxp4953	TGTAAAACGACGGCCAGTGAATTCGAGCTCGGTACCCGGGTTATTTGTATAGTTCATCCATGCCATGTG
oxp4954	TTTTGAAGCTAATTCGAGATCATGCATAATGCCGAATTCGTAGCCCTTAGTGACTCTAATACG
oxp4946	CTTTTCTGTGACTGGTGAGTCCTGCTGAAACTCTGGCTC
oxp4985	CTTCGTTTCCTGCAGG
oxp4947	TCAGAATGACTTGGTTGAGTTGAAGCTCTAATTTGTGAGTTTAGTATAC
oxp4986	AAAACCTGCAGGAAACG
PmocB_F	GTCTCAGGAGATCCGAGGGGAAGCGG
PmocB_R	GGTCTCACATTTCTTTCTCCTCCACTCTTCA
PmocC_F	GGTCTCAGGAGTGGAGGGCCCTGC
PmocC_R	GTCTCACATTGAGATCCCGTACCCCG
PmocD_F	GTCTCAGGAGGCAGTCGAGCAAGCAC
PmocD_R	GTCTCACATTGGTTCCCCTCCCGTT
